# Supplementary material for: IsoWeb: A Bayesian Isotope Mixing Model for Diet Analysis of the Whole Food Web
Source: PLoS One. 2012 Jul 27;7(7):e41057. doi: 10.1371/journal.pone.0041057 (PMC3407136; doi:10.1371/journal.pone.0041057)
Supplement: Supplement S1 — R script for IsoWeb. (R) [file pone.0041057.s006.R]

#-----------------------------------------------------------------------------------------------------------------------
# IsoWeb function for R
#-----------------------------------------------------------------------------------------------------------------------
# 
# Description
#   IsoWeb() is the function for R, which estimates dietary proportion of all consumers included in a food web
#   using stable isotope ratios. This function need instllation of WinBUGS("R2WinBUGS" package),
#   OpenBUGS("R2OpenBUGS" package) or JAGS("R2jags" package).
# 
# Usage
#      IsoWeb(binary_web, samples, mtef=NULL, q=matrix(1,nrow=length(mtef),ncol=nrow(binary_web)),
#         n.chains=3, n.iter=10000, n.burnin=floor(n.iter/2), n.thin=max(1,floor((n.iter-n.burnin)/1000)),
#         program=c("WinBUGS","OpenBUGS","JAGS"),bugs.directory="default", debug=FALSE)
#         
# 
# Augments
#   binary_web      binary food web data. See below for details.
#   samples         stable isotope ratio data. See below for details.
#   mtef            mean trophic enrichment factor of used elements. For example, this values are 0.8 for carbon and
#                   3.4 for nitrogen, and then 'mtef' = c(0.8,3.4) (default).
#   q               concentration dependence parameters. q[i,j] mean concentration of isotope i in species j.
#                   The default is matrix(1,nrow=length(mtef),ncol=nrow(binary_web)).
#   n.chain         number of Markov chains for MCMC. The default is 3.
#   n.iter          number of total iteration per chain for MCMC. The default is 10000.
#   n.burnin        number of iterations to discard at the beginning for MCMC. The default is floor(n.iter/2).
#   n.thin          number of thinning for MCMC. Must be a positive integer.
#                   The default is max(1,floor((n.iter-n.burnin)/1000)).
#   program         select WingBUGS, OpenBUGS or JAGS as the program to use.
#   bugs.directory  directory that contains the BUGS program. The defult is "default". If bugs.directory is "default",
#                   this function sets "c:/Program Files/WinBUGS14/" for WinBUGS or "c:/Program Files/OpenBUGS/
#                   OpenBUGS321/OpenBUGS.exe" for OpenBUGS. For JAGS, you don't need to set this argument.
# 
# Input formats of 'binary_web' and 'samples'
#   1. binary_web: binary food web data
#       The binary food web data is written with a community matrix, which describes the interactions of
#      sources (row) and consumers (column). For example, the food web of a Kenyan wooded grassland (Pringle
#      & Fox-dobbs 2008) is described:
#      
#                     A B C D E F G
#                   A 0 0 1 1 0 0 0    C3 tree
#                   B 0 0 1 1 0 0 0    C4 grass
#                   C 0 0 0 0 1 1 1    Arboreal prey arthropod
#                   D 0 0 0 0 1 1 1    Terrestrial prey arthropod
#                   E 0 0 0 0 0 0 0    Arboreal predatoy arthropod
#                   F 0 0 0 0 0 0 0    Terrestrial predatory arthropod
#                   G 0 0 0 0 0 0 0    Predatory gecko
#      
#      When binary_web[i,j] is 1 or 0, species j do or do not eat species i, respectively. 
#      
#   2. samples: stable isotope ratio data
#       The stable isotope ratio data is written with three dimension formats. samples[i,j,k] represents the
#      k th sample of element i on species j. For samples[i,,],
#      
#                                                1     2     3     4     5 ...
#                   C3 tree                  -15.1 -14.9 -13.8 -14.3 -14.5 ...
#                   C4 grass                 -22.4 -25.2 -23.7    NA    NA ...
#                   Arboreal prey arthropod  -18.2 -18.3 -17.9 -18.7 -17.5 ...
#                      :                        :     :     :     :     :
#                      :                        :     :     :     :     :
# Output formats
#   1.mu            mu[i,j] is mean of isotope ratio of element i in species j
#   2.prec          prec[i,j] is precision (1/variance) of isotope ratio of element i in species j
#   3.tef           tef[i,j,k] is trophic enrichment factor of element i for the trophic link from species j to species k
#   4.sigma         sigma[i] is standard deviation of trophic enrichment factor for element i when using half-Cauchy
#                   distribution as prior
#   5.p             p[i,j] is dietary proportion in which species j eats species i
#-----------------------------------------------------------------------------------------------------------------------

IsoWeb <- function(
		binary_web, samples, mtef=c(0.8,3.4), q=matrix(1,nrow=length(mtef),ncol=nrow(binary_web)),
		n.chains=3, n.iter=10000, n.burnin=floor(n.iter/2), n.thin=max(1,floor((n.iter-n.burnin)/1000)),
		program=c("WinBUGS","OpenBUGS","JAGS"), bugs.directory="default", debug=FALSE
	){
	#-------------------------------------------------------------------------------------------------------------------
	if(dim(samples)[1]!=length(mtef)) stop("The number of element between 'samples' and 'mtef' is different.")
	program_default <- c("WinBUGS","OpenBUGS","JAGS")
	if(!any(program==program_default)) stop("Please select WinBUGS, OpenBUGS or JAGS as the program to use.")
	if( all(program==program_default)) program <- "WinBUGS"
	if(program=="WinBUGS")  library(R2WinBUGS)
	if(program=="OpenBUGS") library(R2OpenBUGS)
	if(program=="JAGS")     library(R2jags)
	if(bugs.directory=="default"){
		if(program=="WinBUGS")  bugs.directory <- "c:/Program Files/WinBUGS14/"
		if(program=="OpenBUGS") bugs.directory <- "c:/Program Files/OpenBUGS/OpenBUGS321/OpenBUGS.exe"
	}
	
	#-------------------------------------------------------------------------------------------------------------------
	##--- basic variable -------------------------------------------------------
	#   the number of species (n_species)
	#   the number of sources that each consumer eats (n_source)
	#   the number of elements (n_element)
	#   the number of samples of each element and each species (n_sample)
	#   isotope ratio data (isotope_data)
	#---------------------------------------------------------------------------
		n_species <- ncol(binary_web)
		n_source  <- colSums(binary_web)
		n_element <- dim(samples)[1]
		n_sample  <- apply(ifelse(!is.na(samples),1,0),c(1,2),sum)
		isotope_data <- array(samples[,,1:max(n_sample)],dim=c(n_element,n_species,max(n_sample)))
		
	##--- index vector ---------------------------------------------------------
	#    the index vector of basal species (id_bsp) and consumer species (id_csp)
	#    the index vector of source (id_source)
	#---------------------------------------------------------------------------
		id_bsp <- which(n_source==0); n_bsp <- length(id_bsp)
		id_csp <- which(n_source!=0); n_csp <- length(id_csp)
		
		id_source <- t(sapply(1:n_species,function(i){
			output <- rep(NA,max(n_source))
			if(n_source[i]!=0) output[1:n_source[i]] <- which(binary_web[,i]==1)
			output
		}))
		
	##--- initial values for running MCMC --------------------------------------
	#   initial value for 'mu'
	#   initial value for 'prec'
	#   initial value for 'delta'
	#   initial value for 'xi'
	#   initial value for 'eta'
	#   initial value for 'tan.eta'
	#---------------------------------------------------------------------------
		init_mu   <- apply(isotope_data,c(1,2),mean,na.rm=TRUE)
		init_prec <- 1/apply(isotope_data,c(1,2),var,na.rm=TRUE)
		for(i in 1:n_element){
			init_mu[i,is.nan(init_mu[i,])]    <- median(init_mu[i,!is.nan(init_mu[i,])])
			init_prec[i,is.na(init_prec[i,])] <- median(init_prec[i,!is.na(init_prec[i,])])
		}
		
		init_delta <- matrix(NA,nrow=n_csp,ncol=max(n_source))
		for(i in 1:n_csp) init_delta[i,1:n_source[id_csp[i]]] <- 1.0
		
		init_xi      <- matrix(0,nrow=n_element,ncol=1)
		init_eta     <- matrix(0,nrow=n_element,ncol=n_csp)
		init_tau_eta <- matrix(1,nrow=n_element,ncol=1)
		
	##--- setting for running BUGS ---------------------------------------------
	#   data for BUGS model (data_list)
	#   initial values for BUGS model (init_list)
	#   parameter to save (parameter)
	#---------------------------------------------------------------------------
		data_list <- list(
			Y     = isotope_data    ,
			NB    = n_bsp           ,
			NC    = n_csp           ,
			NI    = n_sample        ,
			NE    = n_element       ,
			NS    = n_source        ,
			MTEF  = as.matrix(mtef) ,
			IC    = id_csp          ,
			IS    = id_source       ,
			Q     = q               ,
			ZEROS = matrix(0,nrow=n_element,ncol=n_csp)
		)
		init_list <- function(){ list(
			mu      = init_mu      ,
			prec    = init_prec    ,
			xi      = init_xi      ,
			eta     = init_eta     ,
			tau.eta = init_tau_eta ,
			delta   = init_delta
		)}
		parameter <- c("mu","prec","tef","sigma","p")
		
	#-------------------------------------------------------------------------------------------------------------------
	##--- BUGS script ----------------------------------------------------------
	model_file <- function(){
		for(i in 1:NE){
			for(j in 1:(NB+NC)){
				for(k in 1:NI[i,j]){
					Y[i,j,k] ~ dnorm(mu[i,j],prec[i,j])
				}
				mu[i,j]  ~ dnorm(0,1.0E-6)
				prec[i,j] ~ dgamma(1.0E-3,1.0E-3)
			}
			for(j in 1:NC){
				ZEROS[i,j] ~ dpois(diff[i,j])
				diff[i,j] <- pow(mu[i,IC[j]]-sum(muN[i,j,1:NS[IC[j]]])/sum(muD[i,j,1:NS[IC[j]]]),2) + 0.0001
				for(k in 1:NS[IC[j]]){
					muN[i,j,k] <- p[IS[IC[j],k],IC[j]] * Q[i,IS[IC[j],k]] * (mu[i,IS[IC[j],k]]+tef[i,IS[IC[j],k],IC[j]])
					muD[i,j,k] <- p[IS[IC[j],k],IC[j]] * Q[i,IS[IC[j],k]]
					tef[i,IS[IC[j],k],IC[j]] <- MTEF[i,1] + xi[i,1] * eta[i,j]
				}
				eta[i,j] ~ dnorm(0,tau.eta[i,1])
			}
			xi[i,1]      ~ dnorm(0,0.0016)
			tau.eta[i,1] ~ dgamma(0.5,0.5)
			sigma[i] <- abs(xi[i,1])/sqrt(tau.eta[i,1])
		}
		for(j in 1:NC){
			for(k in 1:NS[IC[j]]){
				p[IS[IC[j],k],IC[j]] <- delta[j,k]/sum(delta[j,1:NS[IC[j]]])
				delta[j,k] ~ dgamma(1,1)
			}
		}
	}
	temp <- tempfile("model"); temp <- paste(temp,"txt",sep=".")
	write.model(model_file,con=temp)
	model_file <- gsub("\\\\", "/", temp)
	
	if(program=="JAGS"){
		model_file_ <- function(){
			for(i in 1:NE){
				for(j in 1:(NB+NC)){
					for(k in 1:NI[i,j]){
						Y[i,j,k] ~ dnorm(mu[i,j],prec[i,j])
					}
					mu[i,j]  ~ dnorm(0,1.0E-6)
					prec[i,j] ~ dgamma(1.0E-3,1.0E-3)
				}
				for(j in 1:NC){
					ZEROS[i,j] ~ dpois(diff[i,j])
					diff[i,j] <- pow(mu[i,IC[j]]-sum(muN[i,j,1:NS[IC[j]]])/sum(muD[i,j,1:NS[IC[j]]]),2) + 0.0001
					for(k in 1:NS[IC[j]]){
						muN[i,j,k] <- p[k,j] * Q[i,IS[IC[j],k]] * (mu[i,IS[IC[j],k]]+tef[i,k,j])
						muD[i,j,k] <- p[k,j] * Q[i,IS[IC[j],k]]
						tef[i,k,j] <- MTEF[i,1] + xi[i,1] * eta[i,j]
					}
					eta[i,j] ~ dnorm(0,tau.eta[i,1])
				}
				xi[i,1]      ~ dnorm(0,0.0016)
				tau.eta[i,1] ~ dgamma(0.5,0.5)
				sigma[i] <- abs(xi[i,1])/sqrt(tau.eta[i,1])
			}
			for(j in 1:NC){
				for(k in 1:NS[IC[j]]){
					p[k,j] <- delta[j,k]/sum(delta[j,1:NS[IC[j]]])
					delta[j,k] ~ dgamma(1,1)
				}
			}
		}
		temp <- tempfile("model"); temp <- paste(temp,"txt",sep=".")
		write.model(model_file_,con=temp)
		model_file_ <- gsub("\\\\", "/", temp)
	}
	
	#-------------------------------------------------------------------------------------------------------------------
	## --- running MCMC ---
	if(program=="WinBUGS"){
		post_bugs <- bugs(
			data_list, init_list, parameter, model_file,
			n.chains=n.chains, n.iter=n.iter, n.burnin=n.burnin, n.thin=n.thin,
			bugs.directory=bugs.directory, debug=debug)
	}
	if(program=="OpenBUGS"){
		post_bugs <- bugs(
			data_list, init_list, parameter, model_file,
			n.chains=n.chains, n.iter=n.iter, n.burnin=n.burnin, n.thin=n.thin,
			OpenBUGS.pgm=bugs.directory, debug=debug)
	}
	if(program=="JAGS"){
		post_bugs <- jags(
			data_list, init_list, parameter, model_file_,
			n.chains=n.chains, n.iter=n.iter, n.burnin=n.burnin, n.thin=n.thin)
		
		mu_names <- prec_names <- tef_names <- sigma_names <- p_names <- NULL
		for(j in 1:n_species){
			for(i in 1:n_element){
				mu_names   <- c(mu_names,paste("mu[",i,",",j,"]",sep=""))
				prec_names <- c(prec_names,paste("prec[",i,",",j,"]",sep=""))
			}
		}
		for(i in 1:n_element) sigma_names <- c(sigma_names,paste("sigma[",i,"]",sep=""))
		for(j in id_csp){
			for(k in id_source[j,1:n_source[j]]){
				for(i in 1:n_element){
					tef_names <- c(tef_names,paste("tef[",i,",",k,",",j,"]",sep=""))
				}
				p_names <- c(p_names,paste("p[",k,",",j,"]",sep=""))
			}
		}
		parameter_names <- c("deviance",mu_names,p_names,prec_names,sigma_names,tef_names)
		dimnames(post_bugs$BUGSoutput$sims.array)[[3]] <- parameter_names
		colnames(post_bugs$BUGSoutput$sims.matrix)     <- parameter_names
		rownames(post_bugs$BUGSoutput$summary)         <- parameter_names
		post_bugs$BUGSoutput$model.file <- model_file
		post_bugs$model.file            <- model_file
		post_bugs$model <- try(jags.model(model_file, data=data_list, n.chains=n.chains, n.adapt=0, quiet=TRUE),silent=TRUE)
	}
	return(post_bugs)
}
